# Supplementary material for: A phylogenomic framework for assessing the global emergence and evolution of clonal complex 398 methicillin-resistant Staphylococcus aureus
Source: Microb Genom. 2017 Jan 31;3(1):e000105. doi: 10.1099/mgen.0.000105 (PMC5361625; doi:10.1099/mgen.0.000105)
Supplement: Supplementary File 2 [file mgen-3-105-s002.xlsx]

## Sheet: Sheet1
Supplementary Dataset S1. Demographics and genome sequencing information for bacterial isolates used in this study
Isolate	Location	Year	MRSA/ MSSA	MLST*	spa type	Human/animal/environmental	Animal source	WGS Format	Source	Reference
ST398NM01	USA	2004	MSSA	398	t571	Human		Complete genome	CP003045	Uhlemann et al.
ST398NM02	Dominican Republic	2007	MSSA	398	t571	Human		Complete genome	AIDT01000001	Uhlemann et al.
ST398SO385	Netherlands	2006	MRSA	398	t011	Human		Complete genome	NC_017333.1	Schijffelen et al.
199_08	Slovenia	2008	MRSA	398	t011	Environment	Pig (dust)	Reads	SRR445025	Price et al.
DC57_BP_GEN_I_7	USA	2009	MSSA	398	t034	Animal	Turkey (meat)	Reads	SRR445026	Price et al.
12152_5	Italy	2008	MRSA	398	t899	Environment	Pig (dust)	Reads	SRR445027	Price et al.
25207_25126_08	Poland	2008	MRSA	398	t034	Environment	Pig (dust)	Reads	SRR445028	Price et al.
30116	Italy	2008	MRSA	398	t899	Environment	Pig (dust)	Reads	SRR445029	Price et al.
44523_1	Italy	2008	MRSA	398	t899	Environment	Pig (dust)	Reads	SRR445030	Price et al.
6919_08_8	Poland	2008	MRSA	398	t011	Environment	Pig (dust)	Reads	SRR445031	Price et al.
7_109	China	2007	MRSA	398	t034	Animal	Pig	Reads	SRR445033	Price et al.
7_1	Canada	2007	MRSA	398	t034	Animal	Pig	Reads	SRR445032	Price et al.
7_12	Canada	2007	MRSA	398	t034	Animal	Pig	Reads	SRR445034	Price et al.
7_14	Canada	2007	MRSA	398	t034	Animal	Pig	Reads	SRR445035	Price et al.
7_3	Canada	2007	MRSA	398	t034	Animal	Pig	Reads	SRR445036	Price et al.
M2009_10003479	Hungary	2009	MRSA	398	t1793	Environment	Pig (dust)	Reads	SRR445037	Price et al.
M2009_10004208	Hungary	2009	MRSA	398	t011	Environment	Pig (dust)	Reads	SRR445038	Price et al.
P23_10_WZ_103	China	2003	MSSA	398	t5462	Human		Reads	SRR445039	Price et al.
P23_11_HF_446	China	2007	MSSA	ND	t034	Human		Reads	SRR445040	Price et al.
P23_12_HF_80520	China	2007	MSSA	398	t5463	Human		Reads	SRR445041	Price et al.
P23_13_HF_724402	China	2007	MSSA	398	t5463	Human		Reads	SRR445042	Price et al.
P23_9_WZ_1	China	2002	MSSA	398	t571	Human		Reads	SRR445043	Price et al.
47771	Denmark	2005	MRSA	398	t034	Human		Reads	SRR445045	Price et al.
50148	Denmark	2006	MRSA	398	t034	Human		Reads	SRR445053	Price et al.
51726	Denmark	2006	MRSA	398	t034	Human		Reads	SRR445057	Price et al.
UB08116	France	2008	MRSA	398	t899	Environment	Pig (dust)	Reads	SRR445060	Price et al.
UB08187	France	2008	MRSA	398	t011	Environment	Pig (dust)	Reads	SRR445066	Price et al.
x089B_2	Peru	2009	MRSA	398	t571	Animal	Pig	Reads	SRR445071	Price et al.
34_M_B_1_11	Denmark	2008	MSSA	398	t034	Animal	Pig	Reads	SRR445072	Price et al.
60036	Denmark	2008	MRSA	398	t034	Human		Reads	SRR445073	Price et al.
61888	Denmark	2008	MRSA	398	t034	Human		Reads	SRR445074	Price et al.
62951	Denmark	2008	MSSA	398	t034	Human		Reads	SRR445075	Price et al.
P23_14_SD4.1	China	2008	MSSA	398	t034	Environment	Pig (dust)	Reads	SRR445076	Price et al.
ST20071083	French Guiana	2007	MSSA	398	t3085	Human		Reads	SRR445077	Price et al.
ST20082015	France	2008	MSSA	398	t571	Human		Reads	SRR445078	Price et al.
ST20090121	France	2008	MSSA	398	t571	Human		Reads	SRR445079	Price et al.
ST20091155	France	2009	MSSA	398	t5719	Human		Reads	SRR445080	Price et al.
ST20091526	France	2009	MSSA	398	t571	Human		Reads	SRR445081	Price et al.
ST20091826	France	2009	MSSA	398	t1451	Human		Reads	SRR445082	Price et al.
ST20100011	France	2009	MSSA	398	t3625	Human		Reads	SRR445083	Price et al.
ST20100537	France	2010	MSSA	398	t1250	Human		Reads	SRR445084	Price et al.
ST20101526	France	2003	MSSA	398	t034	Human		Reads	SRR445085	Price et al.
LY19990171	France	1999	MSSA	398	t571	Human		Reads	SRR445086	Price et al.
USA42	USA	1993	MSSA	398	t034	Animal	Cattle	Reads	SRR445228	Price et al.
3_S_1	Denmark	2007	MRSA	398	t108	Animal	Pig	Reads	SRR445229	Price et al.
Veo8_003845st	Finland	2008	MRSA	398	t011	Environment	Pig (dust)	Reads	SRR445230	Price et al.
PR7_08	Portugal	2007	MRSA	398	t011	Environment	Pig (dust)	Reads	SRR445231	Price et al.
13349_2	Italy	2008	MRSA	398	t108	Environment	Pig (dust)	Reads	SRR445232	Price et al.
x09_01691_3	Poland	2009	MSSA	398	t034	Animal	Pig	Reads	SRR445233	Price et al.
1061	Germany	2009	MSSA	ND	t034	Animal	Pig	Reads	SRR445234	Price et al.
1953	USA	2007	MSSA	398	t571	Human		Reads	SRR445235	Price et al.
2008_60_3254	Denmark	2008	MRSA	398	t034	Environment	Pig (dust)	Reads	SRR445236	Price et al.
2008_60_970	Denmark	2008	MRSA	398	t034	Environment	Pig (dust)	Reads	SRR445237	Price et al.
2046	USA	2007	MSSA	398	t571	Human		Reads	SRR445238	Price et al.
29139	Italy	2008	MRSA	398	t011	Environment	Pig (dust)	Reads	SRR445239	Price et al.
x324	Germany	2009	MSSA	ND	t011	Animal	Pig	Reads	SRR445240	Price et al.
F10	USA	2008	MSSA	ND	t034	Animal	Pig (meat)	Reads	SRR445241	Price et al.
F20	USA	2008	MSSA	541	t034	Animal	Pig (meat)	Reads	SRR445242	Price et al.
F38	USA	2008	MSSA	ND	t034	Animal	Pig	Reads	SRR445243	Price et al.
P23_03_SW181.1	USA	2008	MRSA	398	t034	Animal	Pig	Reads	SRR445262	Price et al.
P23_01_SW31.1	USA	2008	MRSA	398	t034	Animal	Pig	Reads	SRR445263	Price et al.
SW356	Switzerland	1993	MSSA	398	t034	Animal	Cattle	Reads	SRR445264	Price et al.
P23_02_SW62.1	USA	2008	MRSA	398	t034	Animal	Pig	Reads	SRR445265	Price et al.
SWK35	USA	2009	MRSA	398	t571	Animal	Pig	Reads	SRR445266	Price et al.
T2	USA	2009	MSSA	398	t034	Animal	Turkey (meat)	Reads	SRR445267	Price et al.
T3	USA	2009	MSSA	398	t034	Animal	Turkey (meat)	Reads	SRR445268	Price et al.
T4	USA	2009	MSSA	ND	t034	Animal	Turkey (meat)	Reads	SRR445269	Price et al.
T5	USA	2009	MSSA	ND	t034	Animal	Turkey (meat)	Reads	SRR445270	Price et al.
T6	USA	2009	MSSA	ND	t034	Animal	Turkey (meat)	Reads	SRR445271	Price et al.
T7	USA	2009	MSSA	ND	t034	Animal	Pig	Reads	SRR445272	Price et al.
2007_70_95_9_SPA	Denmark	2007	MSSA	398	t2876	Animal	Pig	Reads	SRR445273	Price et al.
2007_70_92_6_SPA	Denmark	2007	MSSA	398	t034	Animal	Pig	Reads	SRR445274	Price et al.
2007_70_91_4_SPA	Denmark	2007	MRSA	398	t034	Animal	Pig	Reads	SRR445275	Price et al.
2008_60_1662_5	Finland	2008	MRSA	398	t034	Environment	Pig (dust)	Reads	SRR445276	Price et al.
9B	Denmark	2007	MRSA	398	t034	Animal	Pig	Reads	SRR445277	Price et al.
23225	Austria	2008	MRSA	398	t011	Environment	Pig (dust)	Reads	SRR445278	Price et al.
51225	Denmark	2006	MRSA	398	t108	Human		Reads	SRR445280	Price et al.
7SPA_72_13850_1	Denmark	2000	MSSA	398	t571	Animal	Pig	Reads	SRR445281	Price et al.
7413532_2	Denmark	2002	MSSA	398	t011	Animal	Pig	Reads	SRR445282	Price et al.
13349_6	Italy	2008	MRSA	398	t011	Environment	Pig (dust)	Reads	SRR445283	Price et al.
23824	Austria	2008	MRSA	398	t011	Environment	Pig (dust)	Reads	SRR445284	Price et al.
Veo08_01292_1	Spain	2008	MRSA	398	t011	Environment	Pig (dust)	Reads	SRR445285	Price et al.
374_08	Slovenia	2008	MRSA	398	t011	Environment	Pig (dust)	Reads	SRR445286	Price et al.
AV6	Belgium	2008	MRSA	398	t011	Animal	Horse	Reads	SRR445287	Price et al.
7_2007_70_77_4	Denmark	2007	MRSA	398	t034	Animal	Pig	Reads	SRR445288	Price et al.
55488	Denmark	2007	MRSA	398	t034	Human		Reads	SRR445289	Price et al.
2296_MRSA	Germany	2008	MRSA	398	t011	Environment	Pig (dust)	Reads	SRR445290	Price et al.
M_5	Belgium	2008	MRSA	398	t011	Environment	Pig (dust)	Reads	SRR445291	Price et al.
Aureus_56	Belgium	2008	MRSA	398	t567	Animal	Cattle	Reads	SRR445292	Price et al.
AV4_1	Belgium	2008	MRSA	398	t1451	Animal	Horse	Reads	SRR445279	Price et al.
DC38_BP_TET_F_7	USA	2009	MSSA	398	t034	Animal	Turkey (meat)	Reads	SRR445293	Price et al.
0831N0228	UK	2002	MSSA	398	t108	Animal	ND	Reads	ERR597515	Ward et al.
0831N0229	UK	2005	MSSA	398	t034	Human		Reads	ERR597516	Ward et al.
0831N0231	UK	2007	MRSA	398	ND	Human		Reads	ERR597517	Ward et al.
0831N0232	UK	2009	MRSA	398	ND	Human		Reads	ERR597518	Ward et al.
0831N0233	UK	2009	MSSA	1709	ND	Human		Reads	ERR597519	Ward et al.
0831N0234	UK	2009	MSSA	398	ND	Human		Reads	ERR597520	Ward et al.
0831N0235	UK	2009	MSSA	398	ND	Human		Reads	ERR597521	Ward et al.
0831N0236	UK	2010	MRSA	3096	ND	Human		Reads	ERR597522	Ward et al.
0831N0237	UK	2010	MSSA	398	ND	Human		Reads	ERR597523	Ward et al.
0831N0239	UK	2011	MSSA	398	ND	Human		Reads	ERR597524	Ward et al.
0831N0240	UK	2011	MSSA	398	ND	Human		Reads	ERR597525	Ward et al.
0831N0241	UK	2011	MSSA	398	ND	Human		Reads	ERR597526	Ward et al.
0831N0242	UK	2011	MRSA	398	ND	Human		Reads	ERR597527	Ward et al.
0831N0243	UK	2011	MRSA	398	ND	Human		Reads	ERR597528	Ward et al.
0831N0244	UK	2011	MRSA	398	ND	Human		Reads	ERR597529	Ward et al.
0831N0245	UK	2011	MRSA	398	ND	Human		Reads	ERR597530	Ward et al.
0831N0248	UK	2011	MSSA	398	ND	Human		Reads	ERR597531	Ward et al.
NZ14MR0767	South Island, NZ	2014	MRSA	398	t011	Human		Reads	ERS1403303	This study
NZ14MR0857	South Island, NZ	2014	MRSA	398	t011	Human		Reads	ERS1403304	This study
NZ14MR0987	South Island, NZ	2014	MRSA	ND	t034	Human		Reads	ERS1403305	This study
NZ14MR1325	South Island, NZ	2014	MRSA	398	t011	Human		Reads	ERS1403306	This study
NZ14MR1455	South Island, NZ	2014	MRSA	398	t011	Human		Reads	ERS1403307	This study
NZ14MR2292	North Island, NZ	2014	MRSA	398	t011	Human		Reads	ERS1403308	This study
NZ14MR2935	North Island, NZ	2014	MRSA	398	t108	Human		Reads	ERS1403309	This study
NZ14MR2987	South Island, NZ	2014	MRSA	ND	t011	Human		Reads	ERS1403310	This study
NZ14MR3063	South Island, NZ	2014	MRSA	398	t011	Human		Reads	ERS1403311	This study
NZ15MR0020	South Island, NZ	2015	MRSA	398	t011	Human		Reads	ERS1403312	This study
NZ15MR0023	South Island, NZ	2015	MRSA	398	t011	Human		Reads	ERS1403313	This study
NZ15MR0322	South Island, NZ	2015	MRSA	398	t011	Human		Reads	ERS1403314	This study
NZ15MR0673	South Island, NZ	2015	MRSA	398	t011	Human		Reads	ERS1403315	This study
NZ15MR0677	South Island, NZ	2015	MRSA	1232	t034	Human		Reads	ERS1403316	This study
NZ15MR0782	North Island, NZ	2015	MRSA	1232	t034	Human		Reads	ERS1403317	This study
NZ15MR1177	North Island, NZ	2015	MRSA	1232	t034	Human		Reads	ERS1403318	This study
NZ15MR1309	North Island, NZ	2015	MRSA	398	t011	Human		Reads	ERS1403319	This study
NZ15MR1704	North Island, NZ	2015	MRSA	398	t011	Human		Reads	ERS1403320	This study
NZ15MR2164	North Island, NZ	2015	MRSA	398	t011	Human		Reads	ERS1403321	This study
NZ15MR2398	South Island, NZ	2015	MRSA	1232	t034	Human		Reads	ERS1403322	This study
MRS11-2176	South Island, NZ	2011	MRSA	1232	t034	Human		Reads	ERS1403287	This study
MRS11-2230	South Island, NZ	2011	MRSA	398	t011	Human		Reads	ERS1403288	This study
MRS11-2552	South Island, NZ	2011	MRSA	1232	t034	Human		Reads	ERS1403289	This study
MRS11-3424	South Island, NZ	2011	MRSA	398	t011	Human		Reads	ERS1403290	This study
MRS12-870	South Island, NZ	2012	MRSA	398	t011	Human		Reads	ERS1403291	This study
MRS13-1037	South Island, NZ	2013	MRSA	398	t011	Human		Reads	ERS1403294	This study
MRS13-1089	South Island, NZ	2013	MRSA	398	t011	Human		Reads	ERS1403295	This study
MRS13-2336	South Island, NZ	2013	MRSA	398	t034	Human		Reads	ERS1403296	This study
MRS13-2490	North Island, NZ	2013	MRSA	398	t108	Human		Reads	ERS1403297	This study
MRS13-2785	South Island, NZ	2013	MRSA	398	t011	Human		Reads	ERS1403298	This study
MRS13-3139	South Island, NZ	2013	MRSA	398	t011	Human		Reads	ERS1403299	This study
MRS13-846	South Island, NZ	2013	MRSA	398	t011	Human		Reads	ERS1403292	This study
MRS13-904	South Island, NZ	2013	MRSA	398	t571	Human		Reads	ERS1403293	This study
MRS14-242	South Island, NZ	2014	MRSA	398	t011	Human		Reads	ERS1403301	This study
MRS14-533	South Island, NZ	2014	MRSA	398	t011	Human		Reads	ERS1403302	This study
MRS14-7	South Island, NZ	2014	MRSA	398	t1250	Human		Reads	ERS1403300	This study
C7_1	UK	2015	MRSA	398	t011	Animal	Pork meat	Reads	ERR902083	Hadjirin et al.
C7_2	UK	2015	MRSA	398	t034	Animal	Pork meat	Reads	ERR902084	Hadjirin et al.
D8	UK	2015	MRSA	398	t034	Animal	Pork meat	Reads	ERR902085	Hadjirin et al.
